# Supplementary material for: Brief early antibiotic exposure (≤2 days) is not associated with disruption of gut microbiome in very low birth weight infants
Source: Front Microbiol. 2026 Jan 14;16:1742512. doi: 10.3389/fmicb.2025.1742512 (PMC12851591; doi:10.3389/fmicb.2025.1742512)
Supplement: Supplementary file 1 [file Table_1.XLSX]

## Sheet: Sheet1
Supplementary Table1. Relative abundance of gut microbiota at the phylum level
ID	1	2	3	4	5	6	7	8	9	10	11	12	13	14	15	16	17	18	19	20	21	22	23	24	25	26	27	28	29	30	ID	Kruskal–Wallis test	Post hoc tests
Group	None	None	None	None	None	None	None	None	None	None	Short	Short	Short	Short	Short	Short	Short	Short	Short	Short	Long	Long	Long	Long	Long	Long	Long	Long	Long	Long	Group	p-value	None vs Short	None vs Long	Short vs Long
2weeks																															2weeks
Bacillota	0.993563	0.950812	0.978825	0.999401	0.247312	0.46402	0.15201	0.0425812	0.475858	0.999477	0.0866	0.0006155	0.945386	0.632429	0.980769	0.99943	0.0774296	0.983977	0.0543157	0.110889	0.999729	0.580343	0.994638	0.0317799	0.949444	0.994501	0.4414	0.77001	0.999643	0.998522	Bacillota	0.235
Actinomycetota	0.00601277	0.042283	0.00841131	7.21506e-05	0.301536	0.534522	0.846189	0.000141153	0.522622	0.000139368	0.0429077	0.000484101	0.0543344	0.36719	0.0183764	0	0.253177	0.0148243	0.257076	0.110765	0	0.00113697	0.00368271	0.000170968	0.0503918	0	0.00784706	0.000758506	0	8.49322e-05	Actinomycetota	0.028*	1	0.078	0.051
Pseudomonadota	0.000424431	0.00047418	0.0127642	0.000411258	0.451095	0.00130041	0.00067624	0.957242	0.00102556	0.000313578	0.634285	0.998555	0.000279669	0.000327445	0.000191287	7.86233e-05	0.669162	0.000188501	0.680399	0.775197	0.000271032	0.41852	0.000278449	0.968049	0	0.000419725	0.550584	0.229231	0.000357298	0.00139289	Pseudomonadota	0.897
Bacteroidota	0	0.00612965	0	7.93657e-05	5.663e-05	0.000139642	0.00100296	0	0.000494465	6.9684e-05	0.219629	0.000269713	0	5.30992e-05	0.00056111	0.000452084	0.000207287	0.00088865	0.00750932	0.00291042	0	0	0.00140123	0	0.000163929	0.00483222	0	0	0	0	Bacteroidota	0.048*	0.434	0.967	0.043*
Others	0	0.0003007	0	3.60753e-05	0	1.74552e-05	0.000121571	3.52883e-05	0	0	0.0165784	7.6073e-05	0	0	0.00010202	3.93117e-05	2.39177e-05	0.000121179	0.00070017	0.000238686	0	0	0	0	0	0.00024753	0.000168754	0	0	0	Others
4 weeks																															4 weeks
Bacillota	0.999186	0.742401	0.500414	0.996329	0.449708	0.307541	0.172381	0.0394452	0.699745	0.169606	0.108399	0.0802142	0.296209	0.653773	0.316943	0.999826	0.307541	0.988793	0.0225144	0.234787	0.560517	0.999401	0.999065	0.999728	0.827741	0.999	0.9896	0.993288	0.999178	0.988886	Bacillota	0.006*	1	0.043*	0.007*
Actinomycetota	0.000430383	0.00464288	0.00892596	0.00303184	0.161527	0.539826	0.825134	0.00142902	0.292571	0	0.0476206	0.280506	7.45805e-05	0.342453	0.00292031	0.000153939	0.539826	0.0111545	0.203403	0.0858104	0.00189279	0	0.0006945	3.49299e-05	0.171641	0.00100044	0.0103425	0.000335616	0.000613337	0.00894791	Actinomycetota	0.104
Pseudomonadota	0.000383855	0.252956	0.490647	0.000278958	0.388583	0.1525	0.000350813	0.957749	0.00758184	0.830303	0.843472	0.638476	0.703717	0.00113132	0.680031	0	0.1525	0	0.773361	0.679012	0.437591	0.000599121	0.000240404	0.000237523	0.000148372	0	0	0.00635432	0.000156597	0.00211631	Pseudomonadota	0.024*	1	0.069	0.042*
Bacteroidota	0	0	0	0.000256935	0.000182237	0.000113721	0.00185639	0	8.24114e-05	9.08996e-05	0.000508233	0.000717865	0	0.0024691	7.09388e-05	0	0.000113721	5.28025e-05	0.000610147	0.000334842	0	0	0	0	0.000469843	0	5.77793e-05	2.23744e-05	5.21989e-05	0	Bacteroidota	0.17
Others	0	0	1.27332e-05	0.000102774	0	1.89536e-05	0.000277727	0.00137648	2.06028e-05	0	0	8.61438e-05	0	0.000173415	3.54694e-05	2.05252e-05	1.89536e-05	0	0.00011186	5.58071e-05	0	0	0	0	0	0	0	0	0	4.95043e-05	Others
Discharge																															Discharge
Bacillota	0.489746	0.262379	0.767013	0.999183	0.394604	0.214362	0.00319691	0.00539619	0.0917983	0.999628	0.0895	0.0840524	0.424513	0.36354	0.084442	0.525069	0.382268	0.998884	0.0340813	0.119669	0.196908	0.349111	0.0250043	0.0277448	0.0804351	0.383441	0.514611	0.201902	0.157069	0.556078	Bacillota	0.668
Actinomycetota	0	0.737183	6.84803e-05	0.000338502	0.227145	0.551659	0.12622	0.0861386	0.0163348	0.00031214	0.103836	0.107164	0.00846762	0.460144	0.840413	0	0.472615	0.000592888	0.206386	0.3419	0.00024293	0.0651921	0.0212392	0.478333	0.0395455	0	2.52669e-05	0.178736	0.00029216	0.000227861	Actinomycetota	0.054
Pseudomonadota	0.509959	0.000362112	0.232884	0.000257556	0.378104	0.233933	0.869724	0.432564	0.891259	0	0.805686	0.808454	0.56692	0.176146	0.074854	0.474931	0.145033	0.000429064	0.759088	0.537968	0.802066	0.58551	0.952913	0.493876	0.878822	0.616447	0.485301	0.619061	0.842477	0.443596	Pseudomonadota	0.215
Bacteroidota	0.000294496	7.6234e-05	0	0.000169251	0.000147122	4.59939e-05	0.000770258	0.475826	0.000565243	6.00269e-05	0.000921763	0.000267182	6.56405e-05	0.000169085	0.000214087	0	8.46661e-05	9.3614e-05	0.000372552	0.000438408	0.000695049	0	0.000600566	4.62157e-05	0.00100806	8.01205e-05	6.31672e-05	0.000265672	0.000129849	4.88273e-05	Bacteroidota	0.897
Others	0	0	3.42401e-05	5.15111e-05	2.44249e-15	0	8.86138e-05	7.51792e-05	4.29298e-05	0	5.65995e-05	6.28664e-05	3.28202e-05	0	7.64596e-05	0	1.77636e-15	0	7.16445e-05	2.48155e-05	8.77246e-05	0.000187603	0.000242536	0	0.000189012	3.20482e-05	0	3.5423e-05	3.24623e-05	4.88273e-05	Others
The relative abundances were compared among the three groups (None, Short, Long) using the Kruskal–Wallis test, followed by Bonferroni-corrected post hoc tests. * indicates p<0.05.
