# Supplementary material for: Brief early antibiotic exposure (≤2 days) is not associated with disruption of gut microbiome in very low birth weight infants
Source: Front Microbiol. 2026 Jan 14;16:1742512. doi: 10.3389/fmicb.2025.1742512 (PMC12851591; doi:10.3389/fmicb.2025.1742512)
Supplement: Supplementary file 2 [file Table_2.XLSX]

## Sheet: Sheet1
Supplementary Table2. Relative abundance of gut microbiota at the genus level
ID	1	2	3	4	5	6	7	8	9	10	11	12	13	14	15	16	17	18	19	20	21	22	23	24	25	26	27	28	29	30	ID	Kruskal–Wallis test	Post hoc tests
Group	None	None	None	None	None	None	None	None	None	None	Short	Short	Short	Short	Short	Short	Short	Short	Short	Short	Long	Long	Long	Long	Long	Long	Long	Long	Long	Long	Group	p-value	None vs Short	None vs Long	Short vs Long
2weeks																															2weeks
Bifidobacterium	0	0	0	7.21506e-05	0.301101	0.534522	0.846106	0	0.52221	0	0.0424687	0.000484101	0	0.366978	0	0	0.25234	0	0.255798	0.110065	0	0	0	0	0	0	0	0	0	0	Bifidobacterium	0.02*	1	0.044*	0.048*
Clostridium_sensu_stricto_1	0.168752	0.000659226	0.19509	0	8.49449e-05	8.7276e-05	0.000197553	0	3.6627e-05	0.118236	4.66997e-05	0	0	8.84987e-05	0.000293307	0.000216214	0.000151479	0.853952	0.000113778	3.84977e-05	0	6.68807e-05	0	3.01708e-05	0.000131143	0.000419725	0	0	7.65638e-05	0.000161371	Clostridium_sensu_stricto_1	0.25
Corynebacterium	0.00040422	0.0204707	1.05141e-05	0	0	0	6.07857e-05	0	3.6627e-05	6.9684e-05	0	0	0.0543344	0.000212397	0.0162849	0	3.18903e-05	0.0147974	0.0008227	0.000700658	0	0.00113697	0.00307192	0.000170968	0.0503918	0	0.00770241	0.000758506	0	8.49322e-05	Corynebacterium	0.335
Enterobacter	0	0	0	0	0.248143	0.00114332	9.11785e-05	0	0	0	0	0.000131399	0	0.000176997	0	0	0	0	0	0	0	0	0	0	0	0	0	0	0	0	Enterobacter	0.191
Enterococcus	0.515684	0.000104088	0	0	0.218006	0	0	0.000352883	0.105605	0.742378	0	0	0.00024471	4.42494e-05	0.00030606	0.00018673	0.0462808	0.00377003	0	4.61972e-05	0.561425	0.00132806	0.943062	0.000442505	0	0.0343744	0.000518316	0.000478581	0	8.49322e-05	Enterococcus	0.379
Escherichia-Shigella	0.000212216	0	0.000367995	0	0.000103822	0	0.000113973	0	0	0	0.000242839	0	0	7.0799e-05	0	0	5.5808e-05	0	6.12649e-05	0.766619	0.000271032	0.000286632	0	0.000181025	0	0	9.64309e-05	0	0.000357298	8.49322e-05	Escherichia-Shigella	0.642
Klebsiella	0.000151583	0.000196611	0	0	0	0.000157097	0.000455892	0.957242	0	0.000313578	0.000224159	0	0.000183533	0	0	0	0	0	0.640078	0.000377277	0	0	0.000278449	0.606724	0	0	0.000241077	0.000270895	0	0	Klebsiella	0.746
Lactobacillus	0	0.000913664	0	0	0	0	1.51964e-05	0.00632837	0	0	8.40595e-05	0	0	0	0.000127525	0.000206386	1.59451e-05	0.000578969	0	0	0	0	0	0	0	0.000979358	0	0	4.25355e-05	0	Lactobacillus	0.468
Raoultella	0	0	0	0	0	0	0	0	0	0	0	0	0	0	0	0	0	0	0	0	0	0	0	0	0	0	9.64309e-05	0	0	0	Raoultella	0.368
Serratia	6.0633e-05	0	0	0.000158731	0.000160452	0	0	0	0.000540249	0	0.628485	0.998223	0	7.96488e-05	0	0	0.000175397	0	0	0.000230986	0	0.229382	0	0	0	0	0	0.228816	0	3.39729e-05	Serratia	0.552
Staphylococcus	0.21263	0.934205	0.783514	0.999351	0.0290134	0.463619	0.151159	0.0358764	0.370134	0.138375	0.0240877	0.000276629	0.910017	0.632297	0.971893	0.997651	0.0308937	0.123105	0.0527053	0.109903	0.438304	0.578948	0.0514771	0.031277	0.949133	0.947373	0.439918	0.76936	0.967086	0.997979	Staphylococcus	0.368
Streptococcus	0	0.000589834	0	0	5.663e-05	0.000148369	0.000144366	0	0	0	0.000719176	2.76629e-05	0.0351247	0	0.00105846	4.91396e-05	3.98629e-05	0.000350074	0	3.07981e-05	0	0	0	0	0	0.000441249	0.000964309	0.000171567	0	0.000297263	Streptococcus	0.235
Veillonella	0	0	0	0	0	1.74552e-05	0	0	0	0	0	0	0	0	0	0	0	0	0	0	0	0	0	0	0	0	0	0	0	0	Veillonella	0.368
4 weeks																															4 weeks
Bifidobacterium	0	0	0	0.000102774	0.161087	0.512865	0.823073	0	0.285638	0	0.0476206	0.279415	0	0.342246	0	0	0.512865	0	0.203301	0.0851825	0	0	7.12308e-05	0	0.170071	0	0	0	0	0	Bifidobacterium	0.118
Clostridium_sensu_stricto_1	0.841072	0.735517	0.316712	0.883395	7.50389e-05	8.52911e-05	0.000321579	0	0	0.165658	9.68062e-05	9.33224e-05	0.145084	0.00704394	0.314578	0.996254	8.52911e-05	0.847031	0.00023389	7.67347e-05	0	7.73059e-05	3.56154e-05	0	0.779878	0.232053	0.904014	0.946402	0.81459	0.726897	Clostridium_sensu_stricto_1	0.914
Corynebacterium	0.000104688	0.000161816	0	0.00290704	0	0.0223463	0.00140325	0.000598928	0.00463564	0	0	0.000775294	7.45805e-05	0.000181673	0.00271932	0.000153939	0.0223463	0.0111545	3.05073e-05	0.000167421	0.00189279	0	0.000623269	3.49299e-05	0.00157027	0.00100044	0.0103136	0.000335616	0.000613337	0.00894791	Corynebacterium	0.74
Enterobacter	0	0.065685	0	0.000117456	0.17498	0	0.000219258	0	0	0	0.000121008	0	0.175388	0.000264251	0	0	0	0	0.00284735	0	0	0	0	0	0	0	0	0	0	0	Enterobacter	0.078
Enterococcus	0.0954984	0.000161816	0.0100337	0	0.0265745	0.148397	0	0.000315225	0.21361	0.000973925	0.000121008	0	0.0856184	4.12892e-05	0.000141878	0.000112889	0.148397	0	6.10147e-05	6.97588e-05	0.552119	0	0.972336	0.998875	0	0.403177	0	0	0	0.000259898	Enterococcus	0.495
Escherichia-Shigella	0.000139584	0.000373422	0	7.34101e-05	0	0.000132675	0	0	0.00401755	0	0.000145209	0	0.0224487	0.000313798	0	0	0.000132675	0	0.468918	0.678761	0.000153729	0.000231918	0	0	0	0	0	0	0.000156597	0.000259898	Escherichia-Shigella	0.451
Klebsiella	0	0	0	0	0	0.000388548	0	0.939876	0.0028844	0.526127	6.45375e-05	0	0	0.000165157	0	0	0.000388548	0	0.0423238	0	0.374888	0.000125622	0.000240404	0	0	0	0	0	0	0	Klebsiella	0.719
Lactobacillus	0	4.97896e-05	0	0	0	0	1.46172e-05	0.021719	0	0.000129857	0	0	0	0	3.54694e-05	6.15757e-05	0	0	0	1.39518e-05	0	0	0	0	0	0	0	2.23744e-05	0	0	Lactobacillus	0.255
Raoultella	0	0	0.35975	0	0	0	0	0	0	0	0	0	0	0	0.326945	0	0	0	0	0	0	0	0	0	0	0	0	0	0	0	Raoultella	0.595
Serratia	0.000104688	0	0	0	0.000139358	0	0	0	0.000298741	0	0.842924	0.638189	0	0.00018993	0	0	0	0	0	6.97588e-05	0.000115297	0	0	0	0	0	0	0	0	8.66326e-05	Serratia	0.492
Staphylococcus	0.0513202	0.00662202	0.00687592	0.112596	0.00299083	0.154329	0.0213192	0.0174109	0.140563	0.00190889	0.000806718	0.00330218	0.00430081	0.64559	0.00178529	0.00292485	0.154329	0.141497	0.0220568	0.234446	0.0083206	0.999324	0.026667	0.000817359	0.0478251	0.298253	0.0841266	0.0314919	0.184458	0.161137	Staphylococcus	0.326
Streptococcus	0	0	0.0825237	0	0.0721874	0.000606514	0.14949	0	0.00634567	0.00029867	0.000379158	0.0336391	0.000348042	0.000165157	3.54694e-05	0	0.000606514	0	0	1.39518e-05	7.68647e-05	0	2.67115e-05	3.49299e-05	3.70929e-05	0.065419	0	0	0	0.100519	Streptococcus	0.644
Veillonella	0	0	0	0	0.339294	0	0	0	9.27128e-05	0	0.106898	0.0428852	0.0605842	3.30314e-05	0	0	0	0	0	0	0	0	0	0	0	0	0	0	0	0	Veillonella	0.1
Discharge																															Discharge
Bifidobacterium	0	0.73663	0	9.56635e-05	0.224689	0.551398	0.1262	0.0855623	0.016299	0	0.103626	0.105411	0.00835275	0.448671	0.840031	0	0.471523	0.000148222	0.204954	0.341123	0.000141709	0.0651921	0.0211699	0.478225	0.0392305	0	0	0.166577	0	0	Bifidobacterium	0.194
Clostridium_sensu_stricto_1	0.407073	0.244883	0.684306	0.786369	0	6.13252e-05	0.000102247	0.000116945	0.000343439	0.162073	0	8.64413e-05	0.0905346	6.44133e-05	0.00544392	0.440697	0.000110066	0.880736	3.58223e-05	6.61748e-05	0.195201	0.293092	0.00774961	7.70262e-05	0.0703335	0.363907	0.513954	0.0395144	0.0635286	0.546134	Clostridium_sensu_stricto_1	0.227
Corynebacterium	0	0	0	0.000228121	0	4.59939e-05	0	0	0	7.20323e-05	6.46851e-05	0	0	0	0.000290547	0	0.000152399	0.000444666	0.00113915	0.000727922	0.000101221	0	6.92961e-05	0.000107837	0.00031502	0	2.52669e-05	3.5423e-05	0.00029216	0.00011393	Corynebacterium	0.097
Enterobacter	0	0	0	6.62286e-05	0.20304	0	0	0	0	0	7.27708e-05	0	0	0	0	0	0.000245532	0	0	0.00312676	0	0	0	0	0	8.01205e-05	0.485301	0.00168259	0	0	Enterobacter	0.817
Enterococcus	0.033519	0.0091862	0.0445635	0.000139816	0.0529187	0.150638	0	0.00231385	0.00118057	0.804204	0.00081665	0.0375391	0.314237	0.35561	0.000565801	0.0831655	0.243	0.000195029	0.000523005	0.11655	0.000803018	0	0.000600566	0.0252184	0	0.000817229	0.000126334	0.158651	0.000194774	0.00766589	Enterococcus	0.107
Escherichia-Shigella	0.000374813	0.000171527	0	4.41524e-05	0	7.66565e-05	0.000586214	0	0.890479	0	0.00674343	0.000117874	0.065903	0.000161033	0	0	0.000118533	4.6807e-05	0.705863	0.491745	0.000195693	0.104758	0.95244	0	0	0	0	0.000345374	0.00086025	0	Escherichia-Shigella	0.598
Klebsiella	0	0	0.000188321	5.88698e-05	0	0.1393	0.550558	0.211713	0.000779892	0	0.619263	0.62908	0	0.137224	0	0	0	0.000312047	0.049492	0	0.612277	0	9.23948e-05	0.310955	0	0.614076	0	0.590377	0.793167	0	Klebsiella	0.678
Lactobacillus	8.0317e-05	0	0	0	0	0	0	1.67065e-05	0	0	5.65995e-05	0.00623949	4.92304e-05	0.000152982	3.05838e-05	1.41872e-05	0	0	0	0	1.34961e-05	7.50413e-05	0.00658313	3.08105e-05	6.3004e-05	0	0	3.5423e-05	0.000113618	0	Lactobacillus	0.078
Raoultella	0	0	0	0	0	0	0	0	0	0	0	0	0	0	0.0743799	0	0	0	0	0	0	0	0	0	0	0	0	0	0	0.118846	Raoultella	0.595
Serratia	0	0	0.232662	8.83048e-05	0.000294244	0.000168644	0.000224943	0.000125299	0	0	0.00236909	0.00289185	0	0.000297911	0	0.471384	0	0	0.000107467	0.000148893	0.00142384	0	0	0	0.686072	0	0	0	0	0.00514315	Serratia	0.65
Staphylococcus	0.0488327	0.00809987	0.0379723	0.209908	0.00645074	0.00070524	0.000661195	0.00237232	0.000529468	0.0175279	0.00139882	0.0022239	0.00321638	0.00318041	0.00191149	0.00102148	0.00231985	0.116854	0.0290519	0.00236575	0.000377891	0.00337686	0.00106254	0.00221835	0.00178511	0.000673012	0.000416904	0.00317921	0.00029216	0.00182289	Staphylococcus	0.044*	1	0.058	0.161
Streptococcus	0	0	0	0	0.0709581	0.00566492	0.00202448	0.000451075	0.000178874	0.00364964	0.00455222	0.00441636	0.0161147	0.00338975	9.17515e-05	0	0.00364064	0	0.00254338	0.000272971	0	0.0521349	0.00212508	0	0.00720346	0.000913374	0	0.000185971	3.24623e-05	0	Streptococcus	0.572
Veillonella	0	0	0	0	0.15733	0.0570785	0	0	0	0	0.0820369	0.0333035	0	0.00106282	0.0757715	0	0.121657	0	0.00174813	0	0	0	0	0	0	0.0044547	0	0	0.0925174	0	Veillonella	0.167
The relative abundances were compared among the three groups (None, Short, Long) using the Kruskal–Wallis test, followed by Bonferroni-corrected post hoc tests. * indicates p<0.05.
