# Supplementary material for: Brief early antibiotic exposure (≤2 days) is not associated with disruption of gut microbiome in very low birth weight infants
Source: Front Microbiol. 2026 Jan 14;16:1742512. doi: 10.3389/fmicb.2025.1742512 (PMC12851591; doi:10.3389/fmicb.2025.1742512)
Supplement: Supplementary file 3 [file Table_3.XLSX]

## Sheet: Sheet1
Supplementary Table3. PCoA axis values from beta diversity analysis.
2 weeks
ID	Group	PCoA1	PCoA2	PCoA3
1	None	-0.235939	0.0633098	0.0605713
2	None	0.48048112094729256	0.24415948365457546	-0.059163
3	None	-0.267941	0.0443081	0.0709701
4	None	-0.0827193	-0.132407	-0.0887568
5	None	-0.127095	-0.0683476	-0.105833
6	None	-0.0177189	-0.201194	-0.138683
7	None	0.2599645269388327	-0.244798	-0.105607
8	None	0.16948443221058912	0.443113	0.037845955672199186
9	None	0.0283677	-0.188224	-0.130754
10	None	-0.19562	0.025293487308819466	-0.0293271
11	Short	0.40672567350101774	-0.202823	0.4704447664429064
12	Short	0.14669871966112058	-0.200719	-0.167156
13	Short	-0.313936	0.0633574	0.08111
14	Short	-0.226286	-0.0951837	-0.0547131
15	Short	0.3720368966907762	0.3205054460615521	-0.100211
16	Short	0.16938001383396034	-0.0574722	-0.247372
17	Short	-0.0437574	-0.163182	-0.101718
18	Short	0.20792527751917297	-0.0651755	-0.246577
19	Short	0.3726649999616247	-0.280982	0.2657277787868902
20	Short	0.33765468014575073	-0.240265	0.21069039520111968
21	Long	-0.318057	0.0669021	0.10724560795669463
22	Long	-0.311959	0.058156	0.083581
23	Long	-0.258063	0.0313054	0.0498058
24	Long	-0.317945	0.0620612	0.0873298
25	Long	-0.0814222	-0.0727631	-0.121479
26	Long	0.4771644060956501	0.23195544638852178	-0.032951
27	Long	0.14473651128849782	0.4389348870434964	0.0634579
28	Long	-0.308002	0.0612959	0.0819238
29	Long	-0.177143	0.0105126	-0.00410927
30	Long	-0.289681	0.0483656	0.0637059
4 weeks
ID	Group	PCoA1	PCoA2	PCoA3
1	None	0.195121	-0.0810809	-0.0418546
2	None	0.170656	0.0846069	0.0758368
3	None	0.125404	-0.0885702	-0.0812856
4	None	-0.206624	-0.388931	0.181449
5	None	-0.128861	-0.0797448	-0.159592
6	None	0.0189288	-0.0679109	-0.150557
7	None	-0.414726	0.0597969	0.123112
8	None	0.193385	-0.0253188	-0.0590222
9	None	-0.0268831	-0.0345873	-0.20652
10	None	-0.00277586	0.0616098	0.0749266
11	Short	-0.280646	0.0775188	-0.10299
12	Short	-0.377967	0.0101089	-0.0304795
13	Short	0.0869062	0.0578973	-0.0242778
14	Short	-0.429575	0.0907084	0.0686452
15	Short	-0.0587145	0.0460568	0.00962568
16	Short	0.199214	0.0920452	0.0890188
17	Short	-0.0104784	-0.0715863	-0.159108
18	Short	0.0624359	0.156917	0.189024
19	Short	-0.223069	0.0646763	-0.0809705
20	Short	-0.26667	0.074012	-0.0392794
21	Long	0.213164	-0.0143123	-0.11935
22	Long	0.226522	0.0177941	-0.0104739
23	Long	0.156482	0.0125449	-0.1129
24	Long	0.253619	0.0153759	-0.0461702
25	Long	-0.0405244	0.0849532	-0.056523
26	Long	0.156497	0.0679611	0.00433836
27	Long	0.092101	0.123628	0.283094
28	Long	0.192448	-0.00309224	0.162392
29	Long	0.0941668	0.0815183	0.0709377
30	Long	0.0304656	-0.424595	0.148955
Discharge
ID	Group	PCoA1	PCoA2	PCoA3
1	None	-0.188349	0.025034881178829994	0.0235169
2	None	-0.234764	0.0426887	-0.00363708
3	None	-0.193268	0.13918582505305124	0.16320040563486302
4	None	0.10310292588166656	0.13342680753718789	0.030151803752962055
5	None	0.12285326472135694	0.15242087935243606	-0.112116
6	None	0.14100021113182812	0.1465233702711699	-0.06403
7	None	0.23919410290648552	-0.0905199	0.23304204246575927
8	None	0.11368226532161857	-0.0397155	0.042826
9	None	0.13612580528025722	-0.0517635	0.0325385
10	None	-0.0377683	0.1408670609363687	-0.0727462
11	Short	0.19928205376893443	-0.129818	-0.0245571
12	Short	0.1215292438924333	-0.0436907	-0.0100485
13	Short	-0.160048	-0.114679	-0.0160928
14	Short	0.0972513	0.047967487706764615	-0.0361682
15	Short	0.00856773	-0.13167	-0.0901002
16	Short	-0.261995	0.14308701831110246	0.14125091566738382
17	Short	0.11615136788804103	0.14196651839098406	-0.124364
18	Short	0.0646429	0.14459306003161643	0.00670705
19	Short	0.19461607564359018	-0.0347001	-0.01137
20	Short	0.1353211526503297	0.0803342	-0.0672957
21	Long	0.17166165533404928	-0.139931	0.2979364380352525
22	Long	-0.232359	-0.108878	-0.00810175
23	Long	-0.0740106	-0.335403	-0.124552
24	Long	-0.103693	-0.0556505	0.030508618164071518
25	Long	-0.0486831	-0.219992	-0.080746
26	Long	-0.194006	-0.0354847	-0.0407889
27	Long	-0.117156	0.11641251572531187	0.00924132
28	Long	0.10624194493204916	0.0896101	-0.0312028
29	Long	-0.00764663	-0.0197982	-0.140899
30	Long	-0.217477	0.00757617	0.0478958
